# Supplementary material for: A Dual–Mode Nanozyme Assay Based on Photoactivated Mn–Doped Carbon Nanosheets for Rapid Evaluation of Antioxidant Responses in Tea Beverages and Dairy Tea Matrices
Source: Foods. 2026 Jul 22;15(14):2572. doi: 10.3390/foods15142572 (PMC13409448; doi:10.3390/foods15142572)
Supplement: Supplementary file 1 [file foods-15-02572-s001.zip]

Archive with 1 entries (1 files):
- foods-4387737-supplementary.pdf
